# Supplementary material for: Self-compassion moderates the relationship between neuroticism and depression in junior high school students
Source: Front Psychol. 2024 Feb 13;15:1327789. doi: 10.3389/fpsyg.2024.1327789 (PMC10896828; doi:10.3389/fpsyg.2024.1327789)
Supplement: Supplementary file 1 [file Data_Sheet_1.ZIP]

Archive with 3 entries (3 files):
- output.spv
- output2.spv
- data.sav
